# Supplementary material for: NIR Instruments and Prediction Methods for Rapid Access to Grain Protein Content in Multiple Cereals
Source: Sensors (Basel). 2022 May 13;22(10):3710. doi: 10.3390/s22103710 (PMC9146900; doi:10.3390/s22103710)
Supplement: Supplementary file 1 [file sensors-22-03710-s001.zip]

Archive with 1 entries (1 files):
- sensors-1632570-supplementary.pdf
